# Supplementary material for: PPAR-α Insufficiency Enhances Doxorubicin-Induced Nephropathy in PPAR-α Knockout Mice and a Murine Podocyte Cell Line
Source: Cells. 2024 Aug 28;13(17):1446. doi: 10.3390/cells13171446 (PMC11394432; doi:10.3390/cells13171446)
Supplement: Supplementary file 1 [file cells-13-01446-s001.zip]

Archive with 1 entries (1 files):
- cells-3160343-supplementary.pdf
